# Supplementary material for: Nasal Spray Disinfectant for Respiratory Infections Based on Functionalized Silver Nanoparticles: A Physicochemical and Docking Approach
Source: Nanomaterials (Basel). 2025 Mar 31;15(7):533. doi: 10.3390/nano15070533 (PMC11990716; doi:10.3390/nano15070533)
Supplement: Supplementary file 1 [file nanomaterials-15-00533-s001.zip]

Archive with 1 entries (1 files):
- nanomaterials-3540927-supplementary.pdf
